# Supplementary material for: Wesam Al Attar singularity evaluation-infinity: a predictive simulation framework for motor intent collapse in athletes
Source: Front Sports Act Living. 2026 Feb 25;8:1651647. doi: 10.3389/fspor.2026.1651647 (PMC12975137; doi:10.3389/fspor.2026.1651647)
Supplement: Supplementary file 1 [file Table1.xlsx]

## Sheet: Metadata
WASe-∞ Framework Supplementary Materials
Document Information
Title:	WASe-∞: A Predictive Simulation Framework for Motor Intent Collapse in Athletes
Author:	Wesam Saleh Al Attar
Affiliation:	Department of Medical Rehabilitation Sciences, Umm Al-Qura University
Date Created:	2025-12-03
Reproducibility Information
Simulation Software:	Python 3.11
Libraries:	NumPy v1.24, SciPy v1.10
Random Seed:	12345
Total Data Points:	360,000
Simulated Athletes:	60 (15 per sport)
Session Duration:	60 minutes per athlete
File Contents
Sheet 1 - Metadata: This sheet with document information
Sheet 2 - Variable Definitions: All 7 variables with specifications
Sheet 3 - Simulation Parameters: 24 parameters with sources
Sheet 4 - Data Output Format: CSV structure specifications
Sheet 5 - Example Data: 50-row sample dataset
Sheet 6 - Measurement Error: Sensor specifications
Sheet 7 - Correlation Matrix: Inter-variable correlations

## Sheet: Variable Definitions
Variable	Symbol	Unit	Range	Baseline	Measurement Error	Source
Neuromuscular Effort	E	% MVC	0–100	50–80	±2%	Yasar et al. (2024)
Temporal Intent Asymmetry	ΔI	ms	0–500	10–50	±5 ms	Hewett et al. (2005)
Force Dissociation	Φ	ratio	0–1.0	0.80	±0.05	Zifchock et al. (2006)
Environmental Factors	E_env	composite	0–1	0.5	±0.1	Racinais et al. (2015)
Cognitive Modulation	C	%	0–100	80–95	±3%	Abernethy (2001)
Sleep Quality	S	hours	0–10	7.2	±0.5 hrs	Mah et al. (2011)
Temporal Convergence	T	ratio	0–1	0.5	N/A	Derived from WASe-∞

## Sheet: Simulation Parameters
Parameter	Symbol	Value	Range	Distribution	Source/Justification
Neuromuscular Effort Weight	α₁	0.4	0.32–0.48	Fixed	Meta-analytic effect size r=0.62
Temporal Intent Asymmetry Weight	α₂	0.3	0.24–0.36	Fixed	Meta-analytic effect size r=0.48
Force Dissociation Weight	α₃	0.2	0.16–0.24	Fixed	Meta-analytic effect size r=0.35
Environmental Factors Weight	α₄	0.1	0.08–0.12	Fixed	Meta-analytic effect size r=0.18
Cognitive Modulation Beta 1	β₁	0.6	0.48–0.72	Fixed	Optimization-derived
Sleep Quality Beta 2	β₂	0.4	0.32–0.48	Fixed	Optimization-derived
Temporal Convergence Gamma	γ	0.2	0.16–0.24	Fixed	Optimization-derived
Fatigue Rate Constant	k	0.035	0.02–0.05	Uniform	Exponential fatigue model
Baseline Neuromuscular Effort	E₀	65%	50–80%	Normal (μ=65, σ=8)	Yasar et al. (2024)
Baseline Temporal Asymmetry	ΔI₀	30 ms	10–50 ms	Normal (μ=30, σ=10)	Hewett et al. (2005)
Baseline Force Dissociation	Φ₀	0.80	0.70–0.90	Normal (μ=0.80, σ=0.05)	Zifchock et al. (2006)
Baseline Cognitive Modulation	C₀	87%	80–95%	Normal (μ=87, σ=5)	Abernethy (2001)
Baseline Sleep Quality	S₀	7.2 hrs	5–10 hrs	Normal (μ=7.2, σ=1.5)	Mah et al. (2011)
Environmental Baseline	E_env₀	0.5	0–1	Uniform	Temperature/humidity/altitude
Sampling Rate	fs	1 Hz	1 Hz	Fixed	Simulation specification
Session Duration	T_session	60 min	60 min	Fixed	Standard training session
Number of Athletes	N	60	60	Fixed	15 per sport category
Athletes per Sport	n_sport	15	15	Fixed	Running, Cycling, Swimming, Team
Sessions per Athlete	n_sessions	10	10	Fixed	Total: 600 sessions
Total Data Points	N_total	360,000	360,000	Fixed	60 athletes × 60 min × 100 samples
Noise Level (EMG)	σ_EMG	2%	1–3%	Gaussian	Sensor specification
Noise Level (IMU)	σ_IMU	1%	0.5–2%	Gaussian	Sensor specification
Correlation Maintenance	ρ	See Sheet 7	0–1	Multivariate Normal	Empirical correlation matrix
Risk Threshold (Low)	T_low	0.5	0.5	Fixed	Risk stratification
Risk Threshold (High)	T_high	1.0	1.0	Fixed	Risk stratification

## Sheet: Data Output Format
Column	Field Name	Data Type	Unit	Range	Description
1	timestamp	Integer	ms	0–3,600,000	Time since session start
2	E	Float	%	0–100	Neuromuscular Effort
3	ΔI	Float	ms	0–500	Temporal Intent Asymmetry
4	Φ	Float	ratio	0–1	Force Dissociation
5	E_env	Float	composite	0–1	Environmental Factors
6	C	Float	%	0–100	Cognitive Modulation
7	S	Float	hours	0–10	Sleep Quality
8	T	Float	ratio	0–1	Temporal Convergence
9	WASe-∞	Float	dimensionless	0–2.0	Integrated Risk Score
10	risk_category	String	categorical	4 levels	low/moderate/high/critical

## Sheet: Example Data
Timestamp (ms)	E (%)	ΔI (ms)	Φ (ratio)	E_env	C (%)	S (hrs)	T (ratio)	WASe-∞	Risk Category
0	50	25	0.82	0.5	85	7.2	0	0.425	low
60000	55	28	0.8	0.5	84	7.2	0.15	0.468	low
120000	62	32	0.78	0.5	82	7.2	0.28	0.541	moderate
180000	68	38	0.75	0.5	80	7.2	0.38	0.612	moderate
240000	72	45	0.72	0.5	77	7.2	0.45	0.685	moderate
300000	75	52	0.68	0.5	74	7.2	0.52	0.758	moderate
360000	78	62	0.65	0.5	70	7.2	0.58	0.842	high
420000	80	72	0.6	0.5	65	7.2	0.63	0.932	high
480000	82	85	0.55	0.5	60	7.2	0.68	1.028	high
540000	85	98	0.5	0.5	55	7.2	0.72	1.142	high
600000	88	115	0.45	0.5	50	7.2	0.75	1.268	critical
660000	90	135	0.4	0.5	45	7.2	0.78	1.412	critical
720000	92	158	0.35	0.5	40	7.2	0.8	1.578	critical
780000	94	185	0.3	0.5	35	7.2	0.82	1.768	critical
840000	95	215	0.25	0.5	30	7.2	0.83	1.985	critical

## Sheet: Measurement Error
Variable	Sensor Type	Sampling Rate	Accuracy	Measurement Error	Calibration Interval
Neuromuscular Effort (E)	EMG (Delsys Trigno)	2000 Hz	±2% MVC	±2%	Weekly
Temporal Intent Asymmetry (ΔI)	EMG + Accelerometer	100 Hz	±5 ms	±5 ms	Weekly
Force Dissociation (Φ)	Force Plate (AMTI OR6-7)	1000 Hz	±0.05 ratio	±0.05	Weekly
Environmental Factors (E_env)	Environmental Sensors	1 Hz	±0.1 units	±0.1	Daily
Cognitive Modulation (C)	Derived from EMG/IMU	100 Hz	±3%	±3%	Weekly
Sleep Quality (S)	Actigraphy + Questionnaire	1 Hz	±0.5 hours	±0.5 hrs	Daily
Temporal Convergence (T)	Derived from WASe-∞	1 Hz	N/A	N/A	Real-time

## Sheet: Correlation Matrix
	E	ΔI	Φ	E_env	C	S	T
E	1	0.78	-0.65	0.35	-0.42	0.28	0.55
ΔI	0.78	1	-0.58	0.32	-0.48	0.25	0.62
Φ	-0.65	-0.58	1	-0.28	0.52	-0.22	-0.48
E_env	0.35	0.32	-0.28	1	-0.18	0.15	0.32
C	-0.42	-0.48	0.52	-0.18	1	0.45	-0.38
S	0.28	0.25	-0.22	0.15	0.45	1	0.22
T	0.55	0.62	-0.48	0.32	-0.38	0.22	1
